# Supplementary material for: Effect of the Synthetic Parameters over ZnO in the CO2 Photoreduction
Source: Molecules. 2023 Jun 16;28(12):4798. doi: 10.3390/molecules28124798 (PMC10301045; doi:10.3390/molecules28124798)
Supplement: Supplementary file 1 [file molecules-28-04798-s001.zip]

Archive with 1 entries (1 files):
- molecules-2423660-supplementary.pdf
